# Supplementary material for: Methylene Blue Reduces Fluid Loading and Norepinephrine Requirements for Post-Resuscitation Syndrome in a Pig Model of Refractory Cardiac Arrest Resuscitated with Veno-Arterial ECMO
Source: J Clin Med. 2022 Apr 29;11(9):2515. doi: 10.3390/jcm11092515 (PMC9100142; doi:10.3390/jcm11092515)
Supplement: Supplementary file 1 [file jcm-11-02515-s001.zip]

Archive with 1 entries (1 files):
- jcm-1686793-supplementary.pdf
